# Supplementary material for: Distinct roles of Arabidopsis ORC1 proteins in DNA replication and heterochromatic H3K27me1 deposition
Source: Nat Commun. 2023 Mar 7;14:1270. doi: 10.1038/s41467-023-37024-8 (PMC9992703; doi:10.1038/s41467-023-37024-8)
Supplement: Supplementary file 4 — Supplementary Data 1 [file 41467_2023_37024_MOESM4_ESM.xlsx]

## Sheet: Fig 1i_ORC1a-GFP
Data for Fig 1i
ORC1a-GFP	Relative position from the QC					ORC1a-GFP	No signal	Euchromatin	Heterochromatin	Both	Total
	No signal	Euchromatin	Heterochromatin	Both		Nuclei	667	29	189	87	972
	0.148345	0.563234	0.609001	0.538391		PZ Nuclei	559	21	16	19	615
	0.149296	0.584058	0.632961	0.677455		EZ+TZ Nuclei	108	8	173	68	357
	0.15	0.630572	0.638232	0.757658
	0.15	0.632919	0.77596	0.779102		ORC1a-GFP	No signal (%)	Euchromatin (%)	Heterochromatin (%)	Both (%)
	0.156638	0.74	0.787087	0.786016		PZ Nuclei	90.8943	3.41463	2.60163	3.08943
	0.160014	0.76	0.822329	0.811489		EZ+TZ Nuclei	30.2521	2.2409	48.4594	19.0476
	0.16534	0.76	0.882255	0.826772
	0.17	0.79	0.90962	0.856201		Number of roots analyzed: 9
	0.175226	0.79	0.922126	0.868919
	0.177839	0.82	0.928314	0.886662
	0.18	0.849206	0.940605	0.932599
	0.18	0.859259	0.947984	0.944243
	0.181845	0.896688	1	0.949491
	0.18497	0.89807	1	0.960362
	0.185734	0.934415	1	1
	0.187175	0.94422	1	1
	0.19	0.95	1.05	1
	0.196568	0.955199	1.06614	1
	0.197435	1	1.06935	1
	0.204903	1	1.07	1.05607
	0.206459	1	1.07361	1.05905
	0.20963	1.05448	1.07621	1.08521
	0.209959	1.08622	1.08476	1.09835
	0.21	1.08772	1.10496	1.10051
	0.210032	1.11261	1.11918	1.10056
	0.212095	1.12841	1.12	1.10329
	0.213388	1.26	1.12451	1.15935
	0.214356	1.26475	1.15	1.16392
	0.219759	1.3579	1.15045	1.19681
	0.22		1.15444	1.21634
	0.22		1.15991	1.22667
	0.222235		1.16062	1.23016
	0.223467		1.16275	1.23058
	0.225925		1.16447	1.23091
	0.228572		1.17503	1.23829
	0.23		1.18311	1.24907
	0.234202		1.18452	1.25078
	0.234425		1.18672	1.25507
	0.235467		1.18731	1.25679
	0.240246		1.2	1.27508
	0.240841		1.21841	1.28183
	0.241316		1.22518	1.29824
	0.241417		1.22875	1.31132
	0.246077		1.23	1.32
	0.248897		1.23535	1.33613
	0.25		1.23577	1.34159
	0.25		1.25	1.38092
	0.25		1.26179	1.40379
	0.250817		1.28343	1.40711
	0.251458		1.28655	1.4072
	0.258096		1.28751	1.41106
	0.258352		1.28949	1.43
	0.258377		1.29875	1.4328
	0.258512		1.31381	1.46524
	0.261924		1.32713	1.48693
	0.262412		1.33364	1.50279
	0.264666		1.347	1.50992
	0.266868		1.35654	1.52763
	0.267582		1.36018	1.53
	0.27		1.37492	1.53261
	0.270408		1.38	1.5459
	0.271516		1.38776	1.54598
	0.274361		1.38884	1.57
	0.276471		1.40236	1.57174
	0.279296		1.4073	1.5944
	0.281277		1.41006	1.59547
	0.28274		1.41288	1.6292
	0.283386		1.4168	1.6638
	0.283544		1.42084	1.68566
	0.283747		1.43976	1.6938
	0.283905		1.46332	1.69704
	0.284106		1.46491	1.70602
	0.285541		1.46815	1.71
	0.287515		1.4689	1.79434
	0.29		1.46957	1.80988
	0.29		1.49362	1.82748
	0.290605		1.50591	1.87
	0.292288		1.52581	1.93773
	0.295277		1.53086	1.96207
	0.298613		1.53257	2.15385
	0.299279		1.53286	2.16329
	0.3		1.53937	2.1692
	0.300568		1.5466	2.36512
	0.302345		1.57306	2.8095
	0.302406		1.58295	2.96615
	0.302544		1.59906	3.40148
	0.303141		1.61231	3.58049
	0.304191		1.62013
	0.304621		1.67942
	0.306795		1.68228
	0.310169		1.68368
	0.31041		1.69932
	0.31071		1.71819
	0.314428		1.72607
	0.315699		1.73807
	0.317403		1.73963
	0.318435		1.74
	0.318853		1.75105
	0.32		1.75655
	0.323077		1.7617
	0.325205		1.76518
	0.325281		1.76874
	0.326316		1.77
	0.327399		1.77165
	0.329124		1.77895
	0.33		1.83697
	0.330235		1.84014
	0.331362		1.8425
	0.331705		1.85934
	0.332828		1.8841
	0.335089		1.88838
	0.336339		1.88867
	0.337497		1.9046
	0.339944		1.93696
	0.34		1.94715
	0.341163		1.94999
	0.341998		1.9761
	0.342909		1.97774
	0.343998		1.98163
	0.344633		1.98957
	0.348505		1.99771
	0.348723		2
	0.348757		2.00194
	0.350633		2.01
	0.351874		2.01218
	0.35454		2.01557
	0.356138		2.02569
	0.356526		2.03122
	0.356946		2.05811
	0.358362		2.07239
	0.36		2.0787
	0.360262		2.08295
	0.362716		2.10955
	0.365022		2.11
	0.367203		2.16498
	0.368227		2.19737
	0.369735		2.20322
	0.37		2.22176
	0.371412		2.22468
	0.372018		2.23147
	0.372233		2.27194
	0.372976		2.27644
	0.376329		2.28221
	0.377205		2.31736
	0.37906		2.3202
	0.38		2.34659
	0.382062		2.35484
	0.383287		2.37
	0.383473		2.38106
	0.384339		2.39
	0.384507		2.41342
	0.385309		2.41513
	0.385907		2.43525
	0.386738		2.45256
	0.38845		2.47671
	0.39		2.53224
	0.392387		2.56325
	0.393851		2.67327
	0.396905		2.68465
	0.399806		2.7037
	0.401116		2.72
	0.402363		2.73891
	0.403011		2.74637
	0.404064		2.74923
	0.406013		2.76872
	0.407551		2.77
	0.407743		2.8282
	0.409127		2.84118
	0.41		2.85095
	0.410677		2.91302
	0.411661		2.97
	0.414135		2.98173
	0.414173		3.02811
	0.415544		3.03274
	0.416134		3.15
	0.41622		3.23312
	0.418433		3.31438
	0.418477		3.38445
	0.42		3.39078
	0.420219		3.5
	0.420747		3.576
	0.423051		3.72782
	0.425412		3.73132
	0.426521		3.84
	0.427721		3.9027
	0.429911		3.99616
	0.43		4.59807
	0.438256		4.97261
	0.438682
	0.439895
	0.440477
	0.440523
	0.440902
	0.440968
	0.444057
	0.446099
	0.446609
	0.448037
	0.448771
	0.449245
	0.449829
	0.45
	0.45006
	0.450067
	0.451414
	0.45155
	0.452989
	0.453036
	0.455902
	0.46
	0.460539
	0.46105
	0.462284
	0.465243
	0.46527
	0.467991
	0.47
	0.471098
	0.47135
	0.472741
	0.474564
	0.477519
	0.478191
	0.478218
	0.478644
	0.479411
	0.479789
	0.48
	0.481937
	0.482765
	0.483354
	0.486753
	0.487224
	0.487328
	0.487876
	0.487921
	0.489658
	0.492185
	0.492724
	0.492922
	0.494217
	0.498183
	0.499101
	0.5
	0.5
	0.500122
	0.502933
	0.507028
	0.508509
	0.509462
	0.509792
	0.51
	0.510004
	0.510024
	0.513249
	0.514199
	0.516472
	0.516675
	0.517801
	0.51833
	0.518717
	0.519237
	0.519581
	0.521848
	0.525151
	0.525955
	0.52734
	0.528222
	0.529006
	0.53
	0.534846
	0.53552
	0.539454
	0.539814
	0.54
	0.542033
	0.5429
	0.543066
	0.54363
	0.544697
	0.545376
	0.545681
	0.548641
	0.55
	0.550694
	0.553666
	0.556925
	0.557064
	0.558075
	0.55859
	0.558851
	0.559133
	0.562058
	0.562148
	0.56215
	0.565594
	0.567643
	0.57
	0.57
	0.571836
	0.572467
	0.572696
	0.572836
	0.573569
	0.573874
	0.574126
	0.575581
	0.579036
	0.58
	0.588047
	0.588807
	0.589253
	0.589383
	0.59
	0.592234
	0.592547
	0.595759
	0.597571
	0.597996
	0.598445
	0.598823
	0.6
	0.600077
	0.601258
	0.602391
	0.603222
	0.60971
	0.61
	0.610261
	0.611243
	0.611755
	0.615751
	0.615981
	0.617016
	0.619407
	0.62
	0.62
	0.621425
	0.623229
	0.625039
	0.62751
	0.62778
	0.629495
	0.63
	0.630925
	0.632313
	0.633457
	0.634994
	0.638347
	0.638355
	0.639209
	0.639558
	0.64
	0.642822
	0.643853
	0.65
	0.65
	0.650607
	0.652869
	0.65408
	0.655055
	0.657076
	0.65825
	0.65955
	0.66
	0.660596
	0.660774
	0.660952
	0.666888
	0.67
	0.671184
	0.672097
	0.675231
	0.675764
	0.679458
	0.679629
	0.681288
	0.681914
	0.684333
	0.684894
	0.686034
	0.68604
	0.686723
	0.688431
	0.689427
	0.69
	0.69
	0.691634
	0.692027
	0.692095
	0.693354
	0.696084
	0.697353
	0.698343
	0.698861
	0.704511
	0.704795
	0.708276
	0.708711
	0.71
	0.71
	0.710692
	0.714777
	0.71526
	0.716688
	0.719653
	0.721289
	0.724165
	0.725525
	0.727274
	0.727758
	0.72939
	0.73
	0.731085
	0.731618
	0.733693
	0.733976
	0.734158
	0.739879
	0.74
	0.74
	0.741957
	0.743502
	0.744685
	0.748816
	0.75
	0.750017
	0.75504
	0.756351
	0.757629
	0.759568
	0.760178
	0.76086
	0.762306
	0.764656
	0.767314
	0.76822
	0.77
	0.772266
	0.775215
	0.77564
	0.779631
	0.780083
	0.782862
	0.786577
	0.787506
	0.788874
	0.78927
	0.793283
	0.794782
	0.794895
	0.796074
	0.797443
	0.8
	0.8
	0.803035
	0.809647
	0.812206
	0.816129
	0.81721
	0.817435
	0.82
	0.822547
	0.82451
	0.825474
	0.829163
	0.829925
	0.83
	0.830335
	0.830376
	0.832871
	0.833062
	0.833729
	0.834188
	0.834953
	0.83765
	0.844711
	0.847659
	0.85
	0.852584
	0.852877
	0.86
	0.86
	0.86
	0.860223
	0.860559
	0.860831
	0.862704
	0.866685
	0.868067
	0.875194
	0.876661
	0.879059
	0.88082
	0.883679
	0.884516
	0.885738
	0.888527
	0.889064
	0.89
	0.890402
	0.891187
	0.891332
	0.895551
	0.9
	0.9
	0.901156
	0.901347
	0.902549
	0.91
	0.91
	0.915913
	0.916544
	0.916638
	0.926987
	0.928083
	0.93
	0.931464
	0.932821
	0.934913
	0.936544
	0.937377
	0.938712
	0.940814
	0.942541
	0.943672
	0.944334
	0.947115
	0.947542
	0.95
	0.95
	0.959848
	0.96
	0.96
	0.964292
	0.965838
	0.966879
	0.967574
	0.974488
	1
	1
	1
	1
	1
	1
	1
	1
	1
	1
	1
	1
	1
	1
	1
	1
	1
	1
	1
	1
	1.04033
	1.04513
	1.04736
	1.06
	1.06504
	1.07451
	1.0749
	1.08363
	1.09
	1.09
	1.09911
	1.10011
	1.10084
	1.10094
	1.12778
	1.13
	1.13603
	1.13748
	1.14106
	1.1543
	1.17
	1.17
	1.1724
	1.17925
	1.18717
	1.19796
	1.20753
	1.20771
	1.24555
	1.26
	1.27
	1.29936
	1.30143
	1.31352
	1.32413
	1.32911
	1.34
	1.35
	1.36
	1.37126
	1.38031
	1.39611
	1.40917
	1.42
	1.44144
	1.46
	1.46
	1.48757
	1.51376
	1.52
	1.54725
	1.55
	1.55496
	1.56385
	1.57
	1.61545
	1.62
	1.64
	1.64019
	1.64029
	1.74
	1.74357
	1.78
	1.81767
	1.88
	1.92172
	1.93
	2.09
	2.1
	2.15279
	2.2796
	2.29
	2.31129
	2.46
	2.49
	2.55535
	2.57754
	2.64
	2.67652
	2.70114
	2.72748
	2.96473
	2.97157
	3.05313
	3.08
	3.11298
	3.19136
	3.2414
	3.37
	3.45346
	3.50957
	3.51727
	3.53209
	3.6
	3.6085
	3.79359
	3.87295
	3.89904
	3.93
	3.95025
	3.98856
	4.16
	4.1816
	4.36393
	4.48828
	4.78944
	4.8602
	5.07924

## Sheet: Fig 1j_ORC1b-GFP
Data for Fig 1j
ORC1b-GFP	Relative position from the QC					ORC1b-GFP	No signal	Euchromatin	Heterochromatin	Both	Total
	No signal	Euchromatin	Heterochromatin	Both		Nuclei	336	79	117	579	1111
	0.0941931	0.157614	0.270483	0.0982656		PZ Nuclei	261	73	13	351	698
	0.109775	0.168553	0.271032	0.118072		EZ+TZ Nuclei	75	6	104	228	413
	0.12101	0.182075	0.285354	0.135768
	0.127028	0.194077	0.333506	0.139662		ORC1b-GFP	No signal (%)	Euchromatin (%)	Heterochromatin (%)	Both (%)
	0.129466	0.212576	0.3363	0.139664		PZ	37.3926	10.4585	1.86246	50.2865
	0.143235	0.219495	0.413693	0.146738		EZ+TZ	18.1598	1.45278	25.1816	55.2058
	0.146581	0.242726	0.423558	0.148402
	0.150758	0.247308	0.503974	0.151938		Number of roots analyzed: 9
	0.157923	0.256191	0.544554	0.157251
	0.166192	0.265234	0.554318	0.162841
	0.17174	0.29231	0.762761	0.174405
	0.183564	0.304227	0.795891	0.174944
	0.185402	0.310706	0.840985	0.182646
	0.185506	0.315301	1.08173	0.188279
	0.185673	0.3154	1.09046	0.188727
	0.18623	0.340022	1.12298	0.196854
	0.187196	0.340747	1.15961	0.212709
	0.198665	0.344562	1.16987	0.216576
	0.206162	0.356212	1.18136	0.218002
	0.208563	0.365832	1.18399	0.219853
	0.209548	0.369765	1.19662	0.220198
	0.210358	0.371724	1.206	0.229407
	0.213047	0.3822	1.23764	0.24012
	0.215331	0.417888	1.30075	0.242923
	0.216079	0.430446	1.31269	0.248072
	0.220804	0.441402	1.32367	0.248602
	0.222993	0.443906	1.3374	0.248864
	0.225352	0.446741	1.35158	0.251408
	0.226817	0.458475	1.43341	0.261587
	0.230727	0.471156	1.44473	0.263665
	0.231284	0.47188	1.45348	0.265186
	0.234615	0.476388	1.47724	0.273639
	0.235463	0.477417	1.54738	0.280862
	0.236176	0.495491	1.58596	0.281234
	0.237071	0.504703	1.60025	0.285423
	0.240416	0.515884	1.61972	0.285542
	0.241435	0.522723	1.62492	0.29017
	0.246717	0.53309	1.66385	0.296968
	0.251534	0.549142	1.69789	0.297588
	0.253851	0.568206	1.70748	0.298799
	0.254147	0.571291	1.71487	0.303471
	0.256173	0.582943	1.7232	0.307008
	0.256918	0.595548	1.73833	0.311543
	0.261198	0.602077	1.75697	0.312777
	0.262971	0.606673	1.79129	0.316132
	0.266547	0.621991	1.81817	0.320626
	0.267212	0.627369	1.82223	0.324036
	0.270432	0.648755	1.84036	0.325985
	0.273614	0.655768	1.84232	0.329991
	0.275585	0.662604	1.84611	0.330587
	0.277413	0.685276	1.86609	0.333175
	0.28039	0.693649	1.93769	0.340301
	0.281905	0.6998	1.96667	0.342128
	0.284311	0.743295	1.96768	0.342802
	0.284707	0.764633	1.97761	0.345282
	0.28865	0.776602	1.9785	0.346139
	0.289405	0.784217	2.01016	0.350103
	0.292757	0.857198	2.02253	0.351408
	0.298825	0.880538	2.03014	0.356983
	0.299269	0.884806	2.06506	0.365474
	0.29977	0.900238	2.09354	0.370146
	0.300822	0.913332	2.10322	0.370254
	0.302111	0.920909	2.10872	0.372207
	0.302826	0.922195	2.12468	0.374764
	0.306033	0.939062	2.16682	0.376198
	0.306884	0.941763	2.18174	0.377411
	0.308426	0.94431	2.19127	0.37975
	0.309633	0.955701	2.19317	0.38066
	0.310461	0.959007	2.20376	0.384814
	0.313697	0.965314	2.20988	0.392593
	0.31429	0.968037	2.21401	0.399425
	0.317464	1	2.31877	0.401324
	0.318028	1	2.32461	0.411468
	0.321854	1.09245	2.32592	0.412314
	0.322877	1.23926	2.36338	0.42089
	0.326579	1.25456	2.3667	0.421118
	0.327627	1.26017	2.41264	0.426364
	0.337045	1.56576	2.4601	0.428165
	0.338244	1.63248	2.47059	0.430824
	0.339647		2.48052	0.43584
	0.341199		2.49119	0.440126
	0.343938		2.5102	0.441202
	0.344381		2.51484	0.44653
	0.349306		2.60174	0.449115
	0.354188		2.60486	0.451555
	0.355129		2.61863	0.452226
	0.359147		2.6598	0.456292
	0.363569		2.72574	0.461942
	0.364241		2.74754	0.463507
	0.364642		2.83692	0.464314
	0.365871		2.91334	0.468605
	0.369023		2.96944	0.470222
	0.369345		3.01474	0.473277
	0.369852		3.06359	0.474327
	0.370442		3.09659	0.476426
	0.371304		3.13697	0.478502
	0.374549		3.14128	0.480234
	0.378695		3.14318	0.482939
	0.378967		3.16421	0.48558
	0.383889		3.21369	0.487478
	0.383987		3.2448	0.490612
	0.385074		3.26575	0.491306
	0.38529		3.31956	0.49197
	0.38638		3.32859	0.493095
	0.38769		3.40002	0.4941
	0.388645		3.56473	0.496363
	0.389342		3.66225	0.499744
	0.390479		3.78397	0.50421
	0.392134		3.95731	0.507742
	0.395217		3.99223	0.512176
	0.397939		4.45238	0.51338
	0.398274		4.58811	0.514728
	0.399572		4.61909	0.515822
	0.404584		4.72332	0.517389
	0.404711		5.04657	0.522939
	0.40516		6.99909	0.524796
	0.406066		8.49729	0.529534
	0.406858			0.532249
	0.406893			0.532761
	0.408012			0.534381
	0.409786			0.535452
	0.412042			0.537333
	0.413309			0.538479
	0.413662			0.540706
	0.418174			0.541608
	0.42093			0.543087
	0.422384			0.54495
	0.425464			0.545961
	0.425804			0.549144
	0.43152			0.552845
	0.435219			0.553166
	0.438797			0.553366
	0.440739			0.553567
	0.440893			0.55687
	0.441153			0.564569
	0.443445			0.565797
	0.445633			0.56679
	0.447367			0.567395
	0.449981			0.569706
	0.452892			0.573337
	0.454793			0.573825
	0.455345			0.574982
	0.464956			0.577884
	0.465504			0.585333
	0.468633			0.586705
	0.472875			0.587073
	0.473223			0.587211
	0.473459			0.587532
	0.47406			0.590592
	0.474092			0.591544
	0.478755			0.592394
	0.484861			0.593417
	0.486196			0.593888
	0.499233			0.596364
	0.505304			0.598454
	0.508426			0.600334
	0.510205			0.601502
	0.512671			0.607526
	0.519987			0.607626
	0.521524			0.610273
	0.525527			0.612375
	0.525562			0.613334
	0.527543			0.614066
	0.541507			0.614344
	0.547444			0.616161
	0.54852			0.621687
	0.555587			0.621902
	0.55929			0.623366
	0.562216			0.624445
	0.566595			0.626425
	0.568998			0.628861
	0.583765			0.629025
	0.584803			0.629493
	0.588102			0.629545
	0.595774			0.629784
	0.596027			0.636062
	0.604674			0.637337
	0.610143			0.642498
	0.620733			0.642603
	0.621092			0.64784
	0.621452			0.648418
	0.630173			0.650828
	0.635987			0.65238
	0.644558			0.652852
	0.650823			0.653009
	0.6554			0.654472
	0.664703			0.655169
	0.666728			0.655516
	0.671403			0.659065
	0.684744			0.665196
	0.687833			0.665234
	0.687988			0.669256
	0.698765			0.670188
	0.700646			0.67186
	0.70473			0.672386
	0.7069			0.672587
	0.715052			0.673668
	0.719451			0.677778
	0.723214			0.68046
	0.723678			0.682852
	0.727731			0.685243
	0.737657			0.685681
	0.743296			0.686217
	0.746918			0.686301
	0.757707			0.686989
	0.765414			0.687543
	0.766937			0.688266
	0.769854			0.692089
	0.774758			0.694754
	0.780539			0.698077
	0.780878			0.698195
	0.789893			0.700653
	0.792948			0.702742
	0.793189			0.702813
	0.801706			0.70754
	0.802279			0.710542
	0.815446			0.711213
	0.816627			0.711335
	0.817764			0.713386
	0.824194			0.717781
	0.825727			0.718386
	0.831771			0.722253
	0.835526			0.723802
	0.840746			0.723847
	0.842566			0.72726
	0.847021			0.727754
	0.850157			0.728415
	0.850642			0.729146
	0.85264			0.73109
	0.856685			0.731732
	0.861427			0.735691
	0.862025			0.741267
	0.869486			0.746496
	0.876443			0.748066
	0.894043			0.748421
	0.899045			0.748468
	0.899901			0.749922
	0.903864			0.752599
	0.905321			0.754994
	0.917225			0.757551
	0.932925			0.760087
	0.93474			0.762697
	0.934957			0.764048
	0.936468			0.765819
	0.937866			0.766779
	0.94957			0.770555
	0.950171			0.771628
	0.950584			0.773605
	0.954517			0.773982
	0.964472			0.777687
	0.968677			0.782193
	1			0.78248
	1			0.783484
	1			0.783637
	1			0.783993
	1			0.786355
	1			0.787673
	1			0.78793
	1			0.791732
	1			0.794021
	1			0.796462
	1.05794			0.804308
	1.06668			0.805419
	1.07449			0.80723
	1.07792			0.809693
	1.1051			0.815702
	1.11002			0.821436
	1.11569			0.822894
	1.14662			0.824993
	1.21195			0.826654
	1.21692			0.829423
	1.2191			0.829672
	1.23314			0.831345
	1.33706			0.83574
	1.34425			0.836168
	1.35846			0.839532
	1.43951			0.842394
	1.43999			0.850085
	1.57386			0.852658
	1.57664			0.85337
	1.72351			0.855129
	1.77258			0.859505
	1.85507			0.859856
	1.90445			0.860427
	1.94341			0.872096
	2.02776			0.874754
	2.04038			0.877949
	2.04902			0.879038
	2.19652			0.880264
	2.20625			0.880695
	2.22008			0.881032
	2.2768			0.885451
	2.28727			0.887688
	2.32928			0.888647
	2.4244			0.888667
	2.4342			0.890558
	2.47455			0.890889
	2.48368			0.892178
	2.53415			0.892882
	2.60188			0.893927
	2.6644			0.894014
	2.76054			0.895051
	2.79064			0.896675
	2.79635			0.899807
	2.82212			0.901883
	2.83311			0.904421
	2.85314			0.910675
	2.9828			0.920446
	2.99704			0.9245
	3.05751			0.93111
	3.09518			0.932579
	3.18378			0.933216
	3.20914			0.934146
	3.43777			0.936677
	3.5345			0.940436
	3.69453			0.94079
	3.70138			0.941121
	3.70186			0.941372
	3.75503			0.945321
	3.76812			0.94541
	3.86279			0.947
	3.92546			0.947253
	4.04733			0.948541
	4.3063			0.950193
	4.33427			0.954693
	4.61893			0.961646
	4.66636			0.963866
	4.84446			0.967867
	5.00464			0.968103
	5.00738			0.968918
	5.24814			1
	5.28759			1
	5.42621			1
	6.10478			1
	6.10485			1
	7.78301			1
				1
				1
				1
				1
				1
				1
				1
				1
				1
				1
				1
				1
				1
				1
				1
				1.0297
				1.04147
				1.05246
				1.0536
				1.05809
				1.05851
				1.0597
				1.06326
				1.06577
				1.0658
				1.06734
				1.07022
				1.07872
				1.08882
				1.091
				1.09475
				1.09552
				1.09724
				1.09897
				1.10673
				1.10836
				1.11262
				1.11275
				1.11495
				1.11793
				1.11843
				1.11915
				1.12156
				1.12458
				1.13118
				1.14215
				1.14545
				1.14698
				1.15645
				1.15733
				1.1648
				1.17113
				1.17214
				1.17246
				1.17588
				1.17802
				1.17875
				1.18861
				1.19271
				1.19889
				1.19923
				1.20116
				1.20157
				1.20281
				1.20725
				1.20732
				1.21077
				1.21357
				1.22183
				1.22374
				1.22635
				1.23337
				1.23927
				1.24106
				1.24204
				1.24975
				1.251
				1.25437
				1.26147
				1.26686
				1.27128
				1.27438
				1.27925
				1.28311
				1.28512
				1.2857
				1.28584
				1.28821
				1.28866
				1.29353
				1.3015
				1.30971
				1.31116
				1.31321
				1.31865
				1.32035
				1.32132
				1.32912
				1.3299
				1.33986
				1.34552
				1.34615
				1.35028
				1.3522
				1.35452
				1.35513
				1.37052
				1.37457
				1.3778
				1.37885
				1.38006
				1.38139
				1.38689
				1.39143
				1.39488
				1.39934
				1.39972
				1.40026
				1.40033
				1.40537
				1.41819
				1.4211
				1.43331
				1.43378
				1.44068
				1.44309
				1.44344
				1.44989
				1.45228
				1.45336
				1.45585
				1.45965
				1.45979
				1.46328
				1.46457
				1.46525
				1.46551
				1.46811
				1.48062
				1.48529
				1.48675
				1.49319
				1.49934
				1.50099
				1.50776
				1.51288
				1.51423
				1.51788
				1.52869
				1.53213
				1.54179
				1.54346
				1.5479
				1.54852
				1.55696
				1.55762
				1.56136
				1.56189
				1.56316
				1.57685
				1.59225
				1.59771
				1.59996
				1.60854
				1.6109
				1.61675
				1.61819
				1.62146
				1.6396
				1.64464
				1.65159
				1.6546
				1.65704
				1.65848
				1.66676
				1.67134
				1.69249
				1.69704
				1.70523
				1.7097
				1.71476
				1.73178
				1.73571
				1.75652
				1.77538
				1.77594
				1.77602
				1.77868
				1.78733
				1.78782
				1.79305
				1.80986
				1.8205
				1.84225
				1.86501
				1.89095
				1.89777
				1.89963
				1.90221
				1.90414
				1.913
				1.9168
				1.92281
				1.9239
				1.92977
				1.96788
				1.98481
				2.01135
				2.02396
				2.02531
				2.02786
				2.04501
				2.10329
				2.12372
				2.13169
				2.13397
				2.16119
				2.17887
				2.19747
				2.20385
				2.21012
				2.21946
				2.25557
				2.30834
				2.33116
				2.35376
				2.38299
				2.383
				2.41459
				2.50367
				2.54642
				2.57727
				2.63684
				2.71578
				2.72926
				2.73428
				2.7449
				2.8513
				2.8584
				2.99809
				3.27653
				3.41799
				3.49146

## Sheet: Fig 1 Suppl_T-DNA mutant lines
Sample	Primers	Ct	Ct mean	Standard Deviation	Delta Ct	Relative Expression		Sample	Primers	Ct	Ct mean	Standard Deviation	Delta Ct	Relative Expression
Col-0	Actin 2	22.9188	22.9782	0.108126				Col-0	Actin 2	22.5921	22.6273	0.0365919					Relative expression Primer 1+2	p value
		22.9128								22.6652							Col-0 vs orc1a-2	0.0942
		23.103								22.6246							Col-0 vs orc1b-2	>0,9999
orc1a-2		22.2657	22.3373	0.0677588				orc1a-2		22.6511	22.694	0.0736554					orc1a-2 vs orc1b-2	0.0943
		22.3458								22.6517
		22.4005								22.779							Relative expression Primer 3+4	p value
orc1b-2		22.9263	22.7895	0.163966				orc1b-2		22.6762	22.6797	0.0695088					Col-0 vs orc1a-2	<0,0001
		22.6077								22.7508							Col-0 vs orc1b-2	0.9651
		22.8344								22.6119							orc1a-2 vs orc1b-2	<0,0001
Col-0	Primer 1+2	30.11	30.1526	0.116306	7.13177	0.00713056		Col-0	Primers 7+8	29.1556	29.3854	0.265719	6.5283	0.0108339
		30.0636			7.08541	0.00736341				29.3243			6.69701	0.00963829			Relative expression Primer 5+6	p value
		30.2842			7.306	0.0063194				29.6764			7.04909	0.00755115			Col-0 vs orc1a-2	<0,0001
orc1a-2		29.1409	29.2674	0.164384	6.80354	0.00895219		orc1a-2		29.491	29.5516	0.0929059	6.79707	0.00899243			Col-0 vs orc1b-2	0.0036
		29.4532			7.11583	0.00720975				29.5052			6.81128	0.00890429			orc1a-2 vs orc1b-2	<0,0001
		29.208			6.87068	0.00854513				29.6586			6.96462	0.00800643
orc1b-2		29.9975	29.961	0.0316878	7.20801	0.00676353		orc1b-2		30.243	30.2585	0.027506	7.56332	0.00528707			Relative expression Primer 7+8	p value
		29.9451			7.15559	0.00701379				30.2423			7.5626	0.0052897			Col-0 vs orc1a-2	0.685
		29.9404			7.15095	0.00703638				30.2903			7.61059	0.00511661			Col-0 vs orc1b-2	0.006
																	orc1a-2 vs orc1b-2	0.0146
Sample	Primers	Ct	Ct mean	Standard Deviation	Delta Ct	Relative Expression		Sample	Primers	Ct	Ct mean	Standard Deviation	Delta Ct	Relative Expression
Col-0	Actin 2	23.181	23.1832	0.080588				Col-0	Actin 2	22.6044	22.606	0.0224674					Relative expression Primer 9+10	p value
		23.2648								22.5843							Col-0 vs orc1a-2	0.1361
		23.1037								22.6292							Col-0 vs orc1b-2	<0,0001
orc1a-2		22.7557	22.8382	0.109275				orc1a-2		22.7304	22.6746	0.0490056					orc1a-2 vs orc1b-2	<0,0001
		22.7966								22.655
		22.9621								22.6385							Relative expression Primer 11+12	p value
orc1b-2		22.9642	22.9745	0.0364564				orc1b-2		22.5703	22.6282	0.0775482					Col-0 vs orc1a-2	0.0065
		22.9444								22.5981							Col-0 vs orc1b-2	<0,0001
		23.0151								22.7163							orc1a-2 vs orc1b-2	<0,0001
Col-0	Primer 3+4	29.0911	29.1047	0.0429581	5.90791	0.0166549		Col-0	Primers 9+10	26.3842	26.3891	0.104489	3.77819	0.0728874
		29.1528			5.96964	0.0159573				26.2872			3.68122	0.0779546
		29.0702			5.88703	0.0168977				26.496			3.89002	0.0674507
orc1a-2		36.8995	37.9512	1.17262	14.0613	5.84944e-05		orc1a-2		26.2583	26.3171	0.0528984	3.58372	0.0834052
		39.2156			16.3775	1.1746e-05				26.3319			3.65731	0.0792576
		37.7386			14.9004	3.26983e-05				26.361			3.68634	0.0776786
orc1b-2		29.0146	29.0115	0.00283981	6.04007	0.015197		orc1b-2		38.8584	38.7086	0.211737	16.2301	1.30091e-05
		29.009			6.03447	0.0152561				38.5589			15.9307	1.60098e-05
		29.011			6.03645	0.0152352				-
Sample	Primers	Ct	Ct mean	Standard Deviation	Delta Ct	Relative Expression		Sample	Primers	Ct	Ct mean	Standard Deviation	Delta Ct	Relative Expression
Col-0	Actin 2	23.409	23.5527	0.133369				Col-0	Actin 2	22.9939	22.9475	0.0667999
		23.5767								22.9777
		23.6725								22.871
orc1a-2		23.4554	23.4506	0.0153148				orc1a-2		22.7557	22.8382	0.109275
		23.463								22.7966
		23.4335								22.9621
orc1b-2		23.4248	23.4863	0.060175				orc1b-2		22.9642	22.9745	0.0364564
		23.4892								22.9444
		23.545								23.0151
Col-0	Primer 5+6	26.8898	27.014	0.116446	3.33714	0.0989513		Col-0	Primers 11+12	25.2545	25.309	0.0984718	2.30702	0.202077
		27.1208			3.5681	0.0843131				25.4227			2.47517	0.179845
		27.0312			3.47853	0.0897137				25.2498			2.30231	0.202739
orc1a-2		29.7154	29.5727	0.151892	6.26475	0.0130053		orc1a-2		25.4643	25.4516	0.0314243	2.62611	0.16198
		29.413			5.9624	0.0160375				25.4747			2.63651	0.160817
		29.5898			6.13912	0.0141886				25.4158			2.57763	0.167516
orc1b-2		26.9589	26.9608	0.0517454	3.47258	0.0900843		orc1b-2		27.3387	27.3534	0.0538076	4.36419	0.0485564
		26.91			3.42366	0.0931915				27.413			4.43842	0.0461214
		27.0134			3.5271	0.0867436				27.3084			4.33383	0.0495894
	Primers 1 + 2			Primers 3 + 4			Primers 5 + 6				Primers 7 + 8			Primers 9 + 10			Primers 11 + 12
	Relative expression			Relative expression			Relative expression				Relative expression			Relative expression			Relative expression
Col-0	0.00713056	0.00736341	0.0063194	0.0166549	0.0159573	0.0168977	0.0989513	0.0843131	0.0897137	Col-0	0.0108339	0.00963829	0.00755115	0.00728874	0.00779546	0.00674507	0.202077	0.179845	0.202739
orc1a-2	0.00895219	0.00720975	0.00854513	5.84944e-05	1.1746e-05	3.26983e-05	0.0130053	0.0160375	0.0141886	orc1a-2	0.00899243	0.00890429	0.00800643	0.00834052	0.00792576	0.00776785	0.16198	0.160817	0.167516
orc1b-2	0.00676353	0.00701379	0.00703638	0.015197	0.0152561	0.0152352	0.0900843	0.0931914	0.0867436	orc1b-2	0.00528707	0.0052897	0.00511661	1.3009e-06	1.601e-06		0.0485564	0.0461214	0.0495894
	Primers 1 + 2			Primers 3 + 4			Primers 5 + 6				Primers 7 + 8			Primers 9 + 10			Primers 11 + 12
	Expression relative to Col-0			Expression relative to Col-0			Expression relative to Col-0				Expression relative to Col-0			Expression relative to Col-0			Expression relative to Col-0
Col-0	1	1	1	1	1	1	1	1	1	Col-0	1	1	1	1	1	1	1	1	1
orc1a-2	1.2353	0.994863	1.17913	0.0035444	0.000711734	0.00198132	0.142927	0.176251	0.155932	orc1a-2	0.962673	0.953237	0.857118	1.14624	1.08924	1.06754	0.831148	0.82518	0.859553
orc1b-2	0.933289	0.967822	0.97094	0.920848	0.924429	0.92316	0.990016	1.02416	0.953303	orc1b-2	0.828457	0.770107	0.677541	0.00017878	0.00022002		0.249152	0.236657	0.254452

## Sheet: Fig 2d_Orc1b loading
Data for Fig 2d
time (min)	cell 1	cell 2	cell 3	cell 4	cell 5	cell 6	cell 7	cell 8
0	17.804	16.667	12.684	13.315	13.777	16.308
15	20.6	22.025	19.629	19.148	15.854	16.665	13.139	15.391
30	17.23	20.23	22.258	22.392	15.034	17.802	21.13	21.787
45	22.15	23.647	26.955	32.208	18.752	20.525	27.543	30.437
60	28.242	29.406	37.219	34.859	22.356	25.115	34.756	40.897
75	35.324	32.273	44.292	47.806	24.173	30.853	47.533	52.957
90	43.609	39.316	55.094	57.774	33.391	34.706	55.59	63.188
100	49.559	42.738	61.279	61.846	35.903	42.282	56.145	61.715
115	56.574	49.445	69.551	69.862	43.092	54.059	66.742	74.115
130	58.82	48.055	65.398	71.65	54.063	57.647	68.832	70.669

## Sheet: Fig 2e_ORC1b-EdU
Data for Fig 2e
	Nuclei of cells in the root apical meristem
	Root	GFP Intensity	GFP +	EdU Intensity	EdU +			GFP+	EdU+	GFP+ and EdU+	Total
	Root 1	10128	+	0			Nuclei	85	45	6	136
		0		23931	+
		0		5385	+
		0		12020	+
		0		11160	+
		0		6907	+
		0		21993	+
		6168	+	0
		2266	+	0
		38357	+	0
		38049	+	0
		2976	+	0
		13307	+	0
		10992	+	0
		12715	+	0
		12878	+	0
		23901	+	0
		29388	+	0
		38564	+	0
		29973	+	15679	+
		11962	+	0
		13066	+	0
		52689	+	0
		0		108373	+
		4593	+	0
		14782	+	0
		24559	+	0
		19565	+	146444	+
		0		151005	+
		10997	+	0
		18273	+	0
		0		71581	+
		0		99342	+
		2415		11681	+
		5954	+	0
		11505	+	0
		8612	+	0
		3947	+	0
		0		4175	+
		0		42270	+
		18336	+	0
		15516	+	0
		0		80482	+
		5110	+	0
		8568	+	0
		22975	+	0
		23133	+	0
		0		92390	+
	Root 2	4896	+	0
		1199	+	0
		0		7200	+
		11943	+	0
		1635	+	0
		1687	+	0
		5073	+	0
		4674	+	0
	Root 3	0		5867	+
		0		5453	+
		13957	+	0
		0		16575	+
		0		15962	+
		4504	+	0
		5682	+	0
		3696	+	0
		4876	+	0
		10835	+	0
		8218	+	0
		6907	+	0
		9958	+	0
		14274	+	0
		0		27480	+
		0		17240	+
	Root 4	0		11401	+
		0		14772	+
		5509	+	0
	Root 5	13666	+	0
		0		9761	+
		7818	+	0
		16980	+	0
		23579	+	0
		0		17165	+
		0		42998	+
		0		20732	+
		0		19611	+
		54178	+	0
		24061	+	0
		29038	+	0
		3948	+	0
		4782	+	0
		0		29650	+
		0		36542	+
		3259	+	0
		0		22732	+
		0		20407	+
		7550	+	399
		6156	+	0
	Root 6	0		28157	+
		0		39162	+
		167411	+	0
		49071	+	63719	+
		20948	+	28903	+
		0		29283	+
		0		43445	+
		25690	+	0
		119613	+	0
		30983	+	0
		35388	+	0
		27509	+	41112	+
		20425	+	44577	+
		0		45666	+
		0		48258	+
		100373	+	0
		81950	+	0
		0		48531	+
		0		88828	+
		37685	+	0
		36876	+	0
		93180	+	0
		55702	+	0
		49998	+	0
		57497	+	0
		48810	+	0
		45053	+	0
		56134	+	0
		98512	+	0
		110240	+	0
	Root 7	56523	+	0
		54204	+	0
		152218	+	0
		23281	+	0
		0		38256	+
		0		47419	+
		0		25827	+
		0		107254	+
		192140	+	0
		22763	+	0

## Sheet: Fig 2f_Orc1b degradation
Data for Fig 2f
time lapse (min)	cell 1	cell 2	cell 3	cell 4	cell 5	cell 6	cell 7	cell 8	cell 9	cell 10
0	88.866	67.023	60.835	80.304			72.198	63.451		71.877
3	83.018	68.532	62.96	74.053	67.946	67.723	74.638	62.645		70.883
6	79.249	65.491	61.292	74.313	65.54	69.363	74.235	63.931	75.234	68.677
9	67.958	58.142	56.376	72.11	59.529	68.952	71.285	63.091	70.044	65.671
12	56.843	49.621	54.171	59.997	54.127	62.952	62.252	55.461	62.65	59.503
15	40.252	41.474	45.879	48.808	42.667	51.331	53.641	45.856	52.959	52.111
18	28.977	33.983	33.569	34.485	33.453	38.913	37.819	30.363	37.578	37.839
21	18.354	24.486	20.191	19.945	19.014	22.971	17.876	17.101	23.906	26.693
24	10.374	15.416	10.789	11.091	12.529	12.595	11	9.048	13.672	16.997
27	9.098	6.829	8.364	7.881	7.895	7.347	6.376	6.933	8.9	11.487
30	6.352		6.168	6.585	6.924	6.945	4.762	5.765	7.25	9.468
33			6.442		5.678		4.617		6.806	7.725
36			5.928						5.916	6.889
40			5.835						6.175	7.174
43			5.581						5.266

## Sheet: Fig 2g_ORC1b-EdU
Data for Fig 2g
	Nuclei of cells in the endoreplication domain of the root
	Root	GFP Intensity	GFP +	EdU Intensity	EdU +			GFP+	EdU+	GFP+ and EdU+	Total
	Root 1	10648	+	0			Nuclei	264	85	18	367
		5220	+	0
		9913	+	0
		22159	+	0
		19159	+	0
		16026	+	0
		64109	+	0
		15404	+	0
		84597	+	0
		0		20609	+
		0		20649	+
		9555	+	0
		44074	+	0
		36710	+	0
		48524	+	0
		25958	+	0
		27610	+	0
		0		7058	+
		8217	+	0
		22413	+	0
		12362	+	0
		25751	+	3
		16109	+	0
		1339		5230	+
		8402	+	0
		28542	+	0
		31083	+	0
		55003	+	0
		72966	+	0
		71231	+	0
		40808	+	0
		5154	+	0
		0		13007	+
		30958	+	0
		1860	+	0
		34304	+	0
		12736	+	0
		25008	+	0
		27925	+	0
		30990	+	0
		0		192346	+
		0		44882	+
		20281	+	0
		3195	+	0
		6744	+	0
		6090	+	0
		11728	+	0
		42788	+	0
		0		104019	+
		7936	+	864
		12419	+	0
		26443	+	0
		58956	+	0
		44153	+	0
		4061		147251	+
		3094		136647	+
		85398	+	0
		3708		148608	+
		0		77827	+
		8089	+	0
		16724	+	0
		51542	+	0
		21414	+	0
		27785	+	0
		15480	+	1290
		84562	+	0
		113522	+	0
		5706	+	0
		21641	+	0
		44679	+	76198	+
		27848	+	138512	+
		61294	+	61610	+
		68900	+	0
	Root 2	0		3226	+
		0		3159	+
		0		800	+
		1878	+	0
		2099	+	0
		8776	+	0
		7454	+	0
		24961	+	0
		5272	+	0
		26855	+	0
		18421	+	0
		42670	+	0
		25072	+	0
		19126	+	0
		28015	+	1976
		6390	+	0
		4212	+	0
		8736	+	0
		42612	+	0
		2659	+	0
		6871	+	0
		24084	+	0
		50550	+	117040	+
		48495	+	0
		22050	+	0
		26183	+	653
	Root 3	5630	+	0
		0		55314	+
		17560	+	0
		6896	+	0
		0		28567	+
		0		75978	+
		2658		129998	+
		20010	+	0
		16479	+	0
		7052	+	0
		3417	+	0
		874	+	0
		4585	+	0
		2259	+	0
		1839	+	0
		2481	+	0
		8011	+	0
		7816	+	0
		45100	+	16860	+
		13409	+	0
		3413	+	0
		3871	+	252
		0		2454	+
		413		13085	+
		0		39252	+
		0		39460	+
		0		99831	+
		2153		119234	+
		4423		20744	+
		2377	+	0
		0		125711	+
		75990	+	34332	+
		1115	+	0
		424	+	0
		4252	+	0
		0		45159	+
		0		43799	+
		307		17368	+
		1656	+	0
		3505	+	0
		8592	+	0
		0		97955	+
		0		9730	+
		3369	+	0
		2798	+	0
		1396	+	0
		6114	+	0
		10059	+	0
		15098	+	0
		0		69394	+
		286		41026	+
		1374	+	0
		1759	+	0
		0		8144	+
		821	+	0
		1819	+	0
		3168	+	0
		4472	+	0
		108		27969	+
		1231		8752	+
		0		45816	+
		3304	+	0
		4567	+	0
		0		7925	+
		0		11045	+
		7437	+	0
		4157	+	0
	Root 4	6270	+	0
		0		75722	+
		33560	+	0
		8343	+	0
		0		35639	+
		0		119582	+
		0		153295	+
		10217	+	0
		13946	+	0
		5314	+	0
		0		54235	+
		0		25348	+
		0		149211	+
		0		130946	+
		0		172242	+
		6178	+	0
		4810	+	0
		6973	+	0
		15966	+	0
		0		97701	+
		0		75552	+
	Root 5	68676	+	0
		66738	+	0
		90187	+	0
		86848	+	0
		3721		40071	+
		2749		45345	+
		142289	+	0
		144387	+	0
		135702	+	0
		20542	+	0
		181443	+	0
		4010		107238	+
		3088		90341	+
		81381	+	24362	+
		119873	+	0
		99902	+	0
		30080	+	0
		59458	+	0
		64289	+	0
		3290		85783	+
		0		40880	+
		0		19717	+
		25239	+	0
		111021	+	103612	+
		1873	+	0
		6998	+	0
		11518	+	0
		11693	+	0
		10070	+	0
		63960	+	15529	+
		0		12012	+
		26326	+	0
		56647	+	0
		40736	+	0
		38298	+	0
		86372	+	0
		96595	+	0
		89567	+	0
		92619	+	0
		82305	+	0
		10287	+	0
		41702	+	0
		49486	+	0
		59003	+	0
		37594	+	0
		46417	+	0
		103077	+	0
		66062	+	0
		180825	+	19831	+
		13042	+	163370	+
		72202	+	25430	+
		40241	+	0
	Root 6	120278	+	0
		163036	+	0
		189743	+	0
		0		60181	+
		0		62565	+
		102809	+	0
		26270	+	0
		153636	+	0
		0		56010	+
		27307	+	0
		20239	+	0
		19565	+	0
		0		57653	+
		0		63537	+
		3052		95022	+
		58661	+	36682	+
		49030	+	0
		55762	+	0
		89510	+	0
		26082	+	0
		139665	+	0
		19800	+	0
		59558	+	0
		56111	+	0
		95154	+	0
		19177	+	0
		16697	+	0
		11038	+	123391	+
		29918	+	95632	+
		55367	+	0
		11301	+	0
		11015	+	0
		11103	+	0
		16793	+	0
		17065	+	0
		41620	+	0
		59287	+	0
		72016	+	0
		13976	+	0
		120228	+	0
		83179	+	0
		67299	+	0
		43075	+	0
		59718	+	0
		0		131032	+
		1623		144597	+
		176819	+	0
		138474	+	0
		4226		29515	+
		5184		176118	+
		70710	+	0
		0		81925	+
		126830	+	0
		179683	+	0
		0		104822	+
		0		45039	+
		0		179847	+
		0		121106	+
		149218	+	0
		67234	+	0
		98082	+	0
		153746	+	0
		27311	+	3701
		64471	+	0
		89814	+	0
		179725	+	0
		23534	+	0
		115660	+	0
		97833	+	889
		0		70319	+
		0		65807	+
		35860	+	0
		45848	+	0
		120773	+	0
		27098	+	0
		97351	+	0
		22756	+	0
		17457	+	4778
		33419	+	22699	+
		83202	+	21442	+
		44532	+	0
		48457	+	0
		42981	+	0
		123003	+	0
		132262	+	0
		58030	+	43253	+
		144651	+	0
		29002	+	0
		43114	+	0
		30972	+	0
	Root 7	38227	+	0
		66681	+	0
		3407		34682	+
		20747	+	0
		37472	+	0
		0		104113	+
		3445		30935	+
		63813	+	0
		52632	+	1250
		134208	+	0
		32717	+	0
		29968	+	0
		0		56861	+
		0		42002	+
		111529	+	0
		106872	+	0
		0		42615	+
		23996	+	0
		30794	+	0
		52869	+	1842
		37126	+	0
		127073	+	0
		56811	+	0
		0		96328	+
		98067	+	0
		168197	+	0
		28325	+	0
		92459	+	0
		0		35816	+
		188316	+	0
		26537	+	0
		157613	+	0
		89861	+	0
		197826	+	0
		57152	+	0
		76660	+	0
		45925	+	0
		0		68150	+

## Sheet: Fig 2 Suppl_RAM parameters
	Nuber of cortical cells								Meristem length (µm)							Cortical cell size (µm)										Cortical cell size (µm)												Cortical cell size (µm)
	4 days old roots			7 days old roots					4 days old roots			7 days old roots				Col-0										orc1a-2												orc1b-2
	Col-0	orc1a-2	orc1b-2	Col-0	orc1a-2	orc1b-2			Col-0	orc1a-2	orc1b-2	Col-0	orc1a-2	orc1b-2		4 days old										4 days old												4 days old
Root 1	23	26	32	33	45	30		Root 1	213.004	191.017	251.413	286.003	306.823	257.374		Root 1	Root 2	Root 3	Root 4	Root 5	Root 6	Root 7	Root 8	Root 9	Root 10	Root 1	Root 2	Root 3	Root 4	Root 5	Root 6	Root 7	Root 8	Root 9	Root 10	Root 11	Root 12	Root 1	Root 2	Root 3	Root 4	Root 5	Root 6	Root 7	Root 8	Root 9	Root 10	Root 11	Root 12
Root 2	33	27	37	35	34	37		Root 2	257.896	235.817	302.083	295.769	237.921	324.144		7.222	12.037	7.069	10.36	6.07	9.041	6.18	9.426	7.613	6.773	11.127	6.787	10.776	7.928	8.977	8.839	6.319	10.724	12.19	11.924	10.979	8.124	5.713	10.286	7.875	8.789	10.474	9.182	7.938	11.46	7.076	5.302	6.551	6.247
Root 3	33	30	31	34	35	37		Root 3	276.274	257.872	284.344	271.694	293.331	301.857		10.715	7.195	5.795	10.265	7.367	7.482	7.087	10.678	11.753	8.03	8.722	7.44	10.837	9.559	8.361	7.575	7.69	9.247	6.526	7.888	10.17	7.459	4.308	8.562	6.551	12.416	7.469	11.415	6.663	8.014	7.589	9.589	5.332	11.011
Root 4	28	29	32	39	39	44		Root 4	252.634	236.48	266.435	282.203	309.841	313.068		12.103	6.96	7.426	8.068	7.786	8.662	8.389	11.951	8.776	10.518	7.469	6.142	6.237	7.494	6.826	7.331	7.707	7.74	5.228	9.025	10.235	10.287	5.057	8.471	10.304	9.778	6.502	10.134	6.399	8.136	9.638	7.035	4.661	10.84
Root 5	27	28	31	40	38	39		Root 5	260.163	244.198	267.946	328.874	313.755	306.712		10.024	8.376	6.551	7.086	6.778	6.435	10.175	11.298	6.526	10.403	8.37	6.014	5.438	7.191	6.482	7.622	7.442	6.505	10.583	8.073	9.868	8.314	5.374	8.511	9.74	8.389	7.922	10.572	5.402	9.224	8.367	7.008	7.6	9.331
Root 6	27	30	33	34	35	39		Root 6	221.072	262.787	252.001	261.113	301.98	286.898		10.834	9.294	8.164	5.292	6.505	6.093	11.635	8.333	6.472	7.976	7.045	6.153	10.048	4.989	8.792	6.102	6.924	5.314	7.348	8.324	8.849	7.994	6.502	5.942	9.523	7.786	8.435	10.556	6.435	9.884	8.058	6.662	6.935	5.594
Root 7	31	28	30	34	33	37		Root 7	264.399	182.767	240.263	273.238	253.777	318.666		6.286	9.927	8.045	5.958	6.695	5.832	9.404	6.984	6.301	6.839	10.048	6.688	6.899	6.36	8.368	6.724	5.925	5.174	6.753	6.753	7.476	8.333	5.559	5.174	6.579	5.633	6.606	8.937	7.285	8.722	6.938	5.97	6.153	4.799
Root 8	33	31	36	42	42	39		Root 8	274.932	240.409	290.935	303.033	320.321	342.088		5.942	10.329	9.08	5.969	7.786	6.292	8.82	9.454	6.91	7.765	8.516	7.813	6.924	10.849	8.795	6.406	6.598	5.193	7.765	5.545	8.078	8.453	5.948	5.165	8.766	5.015	5.743	7.471	10.729	7.786	6.557	5.393	6.943	6.369
Root 9	29	32	32	39	39	41		Root 9	237.976	256.583	263.78	307.071	286.796	306.955		10.146	7.144	7.348	5.383	7.033	5.925	8.654	8.078	5.867	8.078	5.713	8.137	10.503	6.159	8.133	6.34	6.013	7.807	7.476	5.905	5.867	6.632	4.869	4.504	8.203	5.517	5.306	6.152	10.888	8.308	7.334	4.29	2.747	6.486
Root 10	28	29	29	41	44	41		Root 10	218.852	234.457	287.753	335	335.871	336.669		9.788	4.949	8.062	7.086	6.008	5.057	8.062	9.393	6.452	5.867	4.708	7.593	6.18	6.301	9.451	5.602	7.776	6.734	10.258	5.859	11.137	8.722	6.168	9.121	8.577	5.179	5.635	6.006	5.66	7.178	6.215	9.02	3.652	5.889
Root 11		30	32					Root 11		266.041	244.343					5.054	6.262	7.33	6.759	5.428	5.905	5.867	9.577	6.618	4.69	6.013	6.49	5.66	10.41	7.69	5.873	7.652	5.493	9.083	5.428	8.224	9.083	4.744	9.082	7.623	7.288	9.107	7.033	5.085	7.494	7.1	6.615	6.051	5.818
Root 12		32	35					Root 12		222.084	289.58					5.613	4.944	5.713	8.833	9.082	6.487	6.301	6.924	9.38	9.539	5.179	6.043	6.816	5.273	9.011	5.533	7.056	6.716	9.678	4.913	8.79	5.273	5.889	5.349	6.885	5.72	9.457	5.568	5.179	6.941	5.889	5.934	6.541	5.563
																10.364	5.827	5.72	10.446	8.351	7.494	6.306	7.033	9.523	4.989	7.231	5.607	5.72	5.428	7.803	7.959	6.74	6.168	10.108	9.946	10.254	4.708	5.948	5.493	6.154	6.159	9.532	6.592	4.889	7.912	7.729	6.812	8.24	5.798
																7.697	5.055	5.282	9.252	7.471	6.168	7.765	6.445	9.229	4.69	7.154	5.383	9.819	6.598	9.344	6.297	8.37	6.921	7.765	9.997	7.91	5.743	7.507	8.005	5.713	7.557	9.199	7.184	9.157	6.885	7.838	7.41	6.153	6.759
																7.381	5.827	5.568	8.356	7.63	6.487	6.886	6.452	9.962	8.936	7.031	4.724	10.99	5.146	7.8	7.74	7.91	7.471	7.912	9.124	8.208	4.744	6.795	6.299	7.179	7.184	9.819	5.473	7.996	5.574	8.039	5.997	6.372	6.418
																7.471	5.717	6.008	9.674	6.593	6.487	7.619	6.152	7.494	6.885	6.022	9.229	5.713	2.783	9.67	6.278	8.94	5.934	7.765	9.678	7.179	4.834	6.46	5.713	6.452	6.815	4.69	4.647	7.64	5.127	8.376	5.273	6.815	5.764
																6.263	4.181	5.275	7.478	6.154	6.941	7.765	5.73	9.055	6.022	6.738	9.828	5.275	2.787	8.131	7.272	8.09	7.913	7.472	9.101	6.593	3.966	6.472	5.495	6.152	6.598	5.275	3.076	7.251	10.548	7.401	5.058	9.338	5.73
																6.921	6.156	5.275	8.021	6.886	6.013	8.058	6.306	9.239	6.445	5.202	5.63	10.255	4.102	8.905	6.724	6.886	9.135	8.203	9.416	8.069	5.574	7.912	4.546	6.008	5.202	6.447	3.186	9.832	8.057	6.901	5.503	8.682	8.713
																8.24	6.168	3.958	9.231	7.037	7.031	8.644	6.18	9.375	6.008	6.445	5.63	10.107	6.299	8.905	7.039	7.037	8.79	8.643	8.867	7.178	5.16	6.326	5.205	7.769	7.84	6.593	2.536	8.236	8.203	7.41	8.19	7.039	7.82
																8.24	8.023	7.472	7.368	5.715	6.592	8.058	6.445	12.598	6.008	5.876	6.043	7.916	6.606	7.581	7.588	8.058	7.254	8.203	9.404	8.203	6.154	6.738	4.766	6.738	6.667	6.593	4.879	8.516	11.133	7.175	5.934	4.181	8.027
																8.353	6.592	6.301	7.031	6.299	9.965	7.471	5.861	12.958	6.452	5.72	5.058	8.937	5.438	7.361	6.483	7.361	10.327	7.476	8.867	6.593	6.07	7.769	5.42	6.592	6.815	5.132	4.396	9.431	11.002	5.468	6.161	6.483	7.491
																14.064	11.646	6.606	6.929	6.301	10.547	11.279	5.713	10.556	7.178	5.889	5.934	8.516	6.008	7.82	5.278	7.798	9.668	8.224	8.333	10.254	5.292	7.476	5.494	6.592	6.374	6.446	5.273	9.393	10.99	5.247	5.937	5.933	7.141
																16.04	10.332	6.008	7.801	6.74	9.672	10.697	5.713	11.72	7.472	10.305	5.714	11.426	9.832	7.593	9.451	7.541	11.11	7.476	8.104	9.385	5.713	7.202	8.789	8.643	9.233	7.178	6.266	7.916	10.702	6.091	10.474	7.584	7.142
																18.243	9.338	8.654	7.938	6.593	8.662	10.547	7.471	11.426	10.134	9.612	6.263	10.112	10.856	7.162	8.814	8.09	8.792	8.351	6.778	8.946	6.159	7.191	9.524	7.178	7.916	12.884	7.142	9.562	12.013	5.473	9.589	8.899	7.252
																	11.318	8.833	7.144	6.592	10.107	9.832	7.326	12.015	10.28	8.722	5.933	9.376	9.978	6.71	8.422	8.103	11.428	8.203	6.526	8.058	5.597	7.507	6.299	6.593	7.471	12.651	11.54	8.966	13.187	10.995	5.722	5.823	7.362
																	11.426	7.916	8.68	11.722	8.497	12.159	8.497	11.866	8.936	8.743	7.142	9.083	9.832	7.035	10.438	11.938	11.225	11.587	11.034	8.809	7.361	6.3	6.739	7.178	6.795	12.966	13.185	8.412	12.598	10.442	6.372	6.925	9.015
																	12.854	7.619	9.783	13.045	8.09	12.745	8.203	12.305	8.94	7.417	6.153	13.05	8.867	6.703	11.89	11.157	11.452	11.742	8.833	7.476	6.034	6.738	12.014	6.885	9.657	14.282	11.757	7.326	15.094	13.425	11.329	6.262	9.239
																	13.195	9.854	8.131	12.159	8.541	14.356	12.473	18.174	11.865		6.161	13.204	10.112	11.646	11.538	12.493	10.451	12.18	9.258	8.351	7.959	14.216	12.015	7.326	7.15	12.525	12.422	9.101	13.916	9.161	9.341	11.426	8.246
																		10.849	9.568	13.496	11.719	11.873	11.722		11.134		7.035		13.484	13.735	10.575	12.319	6.49	10	8.516	9.814	7.178	11.133	11.427	9.233	7.181	14.396	10.11	8.361	15.674	11.529	7.609	10.218	9.234
																		11.28	10.07	13.05	12.306		12.158						10.524	11.654	10.769	10.547	7.281		17.179	10.107	8.351	9.083	18.023	7.471	6.612	15.742	8.24	10.694	15.991	13.479	8.704	12.761	9.778
																		10.4	10.007	11.72	12.162								12.36	11.428	9.009				17.443	11.727	7.619	16.846	18.83	9.376	7.468	14.693	11.426	10.583		17.098	8.35	12.093	9.998
																		12.459	20.432	10.694	11.866								10.856		11.426						10.693	17.201		7.652	7.595	14.645	16.223	12.619		17.908	14.728	12.207	11.426
																		11.764		11.133	12.012										11.646						8.501	18.462		6.618	13.84		15.201	12.891			17.032	11.884	11.426
																		14.212		14.355	14.362																			7.202	7.886							13.517	10.713
																																								14.382	7.733								15.851
																																								10.718	17.561								15.29
																																								12.7	18.116
																																								16.953

## Sheet: Fig 3c_WB
Data for Fig 3c
Biological Replicate 1 - Techincal Replicate 1
						p value	ORC1a-GFP Bortezomib 4h
Sample	Chemiluminiscence Quantification	Coomassie Blue Quantification	Ratio	Relative to Control		ORC1a-GFP control 4h	0.5713
ORC1a-GFP control 4h	19.791	26.894	0.735889	1
ORC1a-GFP Bortezomib 4h	21.197	23.253	0.911581	1.23875		p value	ORC1a-GFP MLN4924 6h
ORC1a-GFP control 6h	33.212	25.583	1.29821	1		ORC1a-GFP control 6h	0.7341
ORC1a-GFP MLN4924 6h	25.8	24.27	1.06304	0.818854
ORC1b-GFP control 4h	16.495	19.373	0.851443	1		p value	ORC1b-GFP Bortezomib 4h
ORC1b-GFP Bortezomib 4h	33.729	29.514	1.14281	1.34221		ORC1b-GFP control 4h	0.08943
ORC1b-GFP control 6h	19.678	29.804	0.660247	1
ORC1b-GFP MLN4924 6h	30.098	21.309	1.41245	2.13928		p value	ORC1b-GFP MLN4924 6h
						ORC1b-GFP control 6h	0.01742
Biological Replicate 1 - Techincal Replicate 2
Sample	Chemiluminiscence Quantification	Coomassie Blue Quantification	Ratio	Relative to Control
ORC1a-GFP control 4h	20.806	27.097	0.767834	1
ORC1a-GFP Bortezomib 4h	22.178	22.509	0.985295	1.28321
ORC1a-GFP control 6h	29.347	25.343	1.15799	1
ORC1a-GFP MLN4924 6h	27.67	25.051	1.10455	0.953846
ORC1b-GFP control 4h	21.27	23.903	0.889846	1
ORC1b-GFP Bortezomib 4h	31.761	24.661	1.2879	1.44733
ORC1b-GFP control 6h	15.072	20.618	0.731012	1
ORC1b-GFP MLN4924 6h	31.897	30.819	1.03498	1.41582
Biologcial Replicate 2
Sample	Chemiluminiscence Quantification	Coomassie Blue Quantification	Ratio	Relative to Control
ORC1a-GFP Control 4 h	15.788	16.543	0.954361	1
ORC1a-GFP Bortezomib 4 h	18.77	23.208	0.808773	0.847449
ORC1a-GFP Control 6h	36.069	34.494	1.04566	1
ORC1a-GFP MLN4924 6h	29.373	25.756	1.14043	1.09063
ORC1b-GFP Control 4 h	11.296	21.856	0.516837	1
ORC1b-GFP Bortezomib 4 h	28.434	26.331	1.07987	2.08938
ORC1b-GFP Control 6h	15.814	19.552	0.808818	1
ORC1b-GFP MLN4924 6h	44.456	32.261	1.37801	1.70373

## Sheet: Fig 4a_
Data for Fig 4a
Genotype	Roots	Total number of nuclei	Early S nuclei	Mid S nuclei	Late S nuclei
Col-0	2	75	19	33	23
orc1a-2	4	78	12	44	22
orc1b-2	4	116	20	46	50
Col-0		Root 1					Timing				Root 2					Timing				orc1a-2		Root 1					Timing				Root 2					Timing				Root 3					Timing				Root 4
		Length (µm)	Distance from QC	Normalized	Cells	EdU +	Early	Mid	Late		Length (µm)	Distance from QC	Normalized	Cells	EdU +	Early	Mid	Late				Length (µm)	Distance from QC	Normalized	Cells	EdU +	Early	Mid	Late		Length (µm)	Distance from QC	Normalized	Cells	EdU +	Early	Mid	Late		Length (µm)	Distance from QC	Normalized	Cells	EdU +	Early	Mid	Late		Length (µm)
	Initial	38.448		168.084						Initial	31.63		142.876								Initial	29.538		93.783						Initial	45.368		160.371						Initial	19.731		113.308						Initial	48.634
		5.95	44.398	0.264142	1						4.356	35.986	0.251869	1	1		1					4.722	34.26	0.365311	1						4.636	50.004	0.311802	1						6.74	26.471	0.23362	1						7.888
		5.166	49.564	0.294876	1						4.493	40.479	0.283316	1	1		1					5.187	39.447	0.42062	1	1		1			3.736	53.74	0.335098	1						6.513	32.984	0.2911	1						5.901
		6.367	55.931	0.332756	1						5.112	45.591	0.319095	1								6.573	46.02	0.490707	1						2.837	56.577	0.352788	1						5.267	38.251	0.337584	1						5.293
		9.184	65.115	0.387396	1						5.085	50.676	0.354685	1	1		1					7.066	53.086	0.566051	1						3.805	60.382	0.376514	1	1		1			3.875	42.126	0.371783	1						6.435
		7.769	72.884	0.433617	1						5.297	55.973	0.391759	1								7.557	60.643	0.646631	1						2.84	63.222	0.394223	1	1		1			2.423	44.549	0.393167	1						6.442
		5.976	78.86	0.46917	1						4.048	60.021	0.420092	1								8.586	69.229	0.738183	1						4.157	67.379	0.420145	1	1	1				4.779	49.328	0.435344	1						7.208
		4.989	83.849	0.498852	1						4.991	65.012	0.455024	1								8.895	78.124	0.833029	1						3.459	70.838	0.441713	1	1		1			3.88	53.208	0.469587	1	1		1			6.994
		4.914	88.763	0.528087	1						4.406	69.418	0.485862	1								7.769	85.893	0.91587	1						5.604	76.442	0.476657	1						3.732	56.94	0.502524	1	1		1			6.994
		4.984	93.747	0.557739	1						4.359	73.777	0.516371	1	1		1					7.89	93.783	1	1						3.321	79.763	0.497365	1						4.011	60.951	0.537923	1						7.442
		6.233	99.98	0.594822	1						5.845	79.622	0.55728	1	1			1				10.387	104.17	1.11076	1						3.252	83.015	0.517643	1						4.078	65.029	0.573914	1	1		1			10.561
		7.059	107.039	0.636818	1						5.501	85.123	0.595782	1								12.043	116.213	1.23917	1						3.114	86.129	0.537061	1						4.119	69.148	0.610266	1	1		1			14.259
		5.563	112.602	0.669915	1						4.671	89.794	0.628475	1								13.917	130.13	1.38756	1						3.183	89.312	0.556909	1						4.442	73.59	0.649469	1	1		1			14.622
		6.622	119.224	0.709312	1	1		1			6.643	96.437	0.67497	1								12.143	142.273	1.51704	1	1		1			5.675	94.987	0.592295	1						4.669	78.259	0.690675	1	1			1		15.612
		6.655	125.879	0.748905	1	1		1			5.085	101.522	0.71056	1								22.74	165.013	1.75952	1	1			1		24.079	119.066	0.742441	1						4.566	82.825	0.730972	1	1			1		14.951
		6.816	132.695	0.789456	1	1			1		6.538	108.06	0.75632	1								Length (µm)	Distance from QC	Normalized	Cells	EdU +	Early	Mid	Late		4.843	123.909	0.77264	1						5.281	88.106	0.77758	1	1	1				16.191
		7.463	140.158	0.833857	1						9.154	117.214	0.82039	1							Initial	25.511		122.203							5.604	129.513	0.807584	1						4.913	93.019	0.820939	1	1	1				16.299
		8.866	149.024	0.886604	1						7.981	125.195	0.876249	1								4.266	29.777	0.243668	1						5.397	134.91	0.841237	1						4.912	97.931	0.86429	1						16.818
		9.2	158.224	0.941339	1						6.981	132.176	0.92511	1								4.06	33.837	0.276892	1						6.158	141.068	0.879635	1						5.827	103.758	0.915716	1						16.709
		9.86	168.084	1	1						10.7	142.876	1	1								4.37	38.207	0.312652	1	1	1				6.365	147.433	0.919325	1						4.636	108.394	0.956631	1	1		1			Length (µm)
		12.328	180.412	1.07334	1						10.929	153.805	1.07649	1	1	1						5.215	43.422	0.355327	1						6.642	154.075	0.960741	1	1		1			4.914	113.308	1	1	1		1		Initial	32.732
		14.562	194.974	1.15998	1	1	1				11.653	165.458	1.15805	1	1	1						4.797	48.219	0.394581	1						6.296	160.371	1	1	1		1			8.373	121.681	1.0739	1						6.334
		16.262	211.236	1.25673	1						Length (µm)	Distance from QC	Normalized	Cells	EdU +	Early	Mid	Late				4.585	52.804	0.432101	1						8.015	168.386	1.04998	1	1			1		12.597	134.278	1.18507	1	1			1		6.857
		19.769	231.005	1.37434	1					Initial	19.462		162.101									4.332	57.136	0.46755	1						9.374	177.76	1.10843	1						Length (µm)	Distance from QC	Normalized	Cells	EdU +	Early	Mid	Late		4.566
		22.136	253.141	1.50604	1	1		1			3.379	22.841	0.140906	1								4.677	61.813	0.505822	1						15.129	192.889	1.20277	1					Initial	23.35		108.038							3.738
		27.301	280.442	1.66846	1						3.361	26.202	0.16164	1								4.732	66.545	0.544545	1						Length (µm)	Distance from QC	Normalized	Cells	EdU +	Early	Mid	Late		5.339	28.689	0.265545	1						3.949
		35.098	315.54	1.87728	1						3.553	29.755	0.183558	1								3.688	70.233	0.574724	1	1		1		Initial	25.17		178.919							4.575	33.264	0.307892	1						4.822
		43.759	359.299	2.13762	1						3.347	33.102	0.204206	1								4.828	75.061	0.614232	1	1		1			6.168	31.338	0.175152	1	1			1		6.233	39.497	0.365584	1	1		1			4.184
		Length (µm)	Distance from QC	Normalized	Cells	EdU +	Early	Mid	Late		4.198	37.3	0.230103	1								4.569	79.63	0.651621	1	1			1		7.473	38.811	0.216919	1						7.058	46.555	0.430913	1						5.501
	Initial	39.945		138.219							3.806	41.106	0.253583	1								5.397	85.027	0.695785	1	1			1		6.367	45.178	0.252505	1						7.82	54.375	0.503295	1						6.227
		4.569	44.514	0.322054	1						4.214	45.32	0.279579	1								4.826	89.853	0.735277	1						6.715	51.893	0.290036	1	1			1		6.781	61.156	0.56606	1						6.027
		6.831	51.345	0.371476	1						4.172	49.492	0.305316	1								5.504	95.357	0.780316	1						5.19	57.083	0.319044	1						7.132	68.288	0.632074	1						6.645
		6.008	57.353	0.414943	1						4.671	54.163	0.334131	1	1	1						6.023	101.38	0.829603	1	1		1			4.511	61.594	0.344256	1						7.829	76.117	0.704539	1						6.145
		8.033	65.386	0.473061	1						4.671	58.834	0.362947	1								6.396	107.776	0.881942	1	1		1			4.566	66.16	0.369776	1						6.089	82.206	0.760899	1	1	1				5.525
		7.355	72.741	0.526274	1						3.113	61.947	0.382151	1								6.332	114.108	0.933758	1	1		1			4.428	70.588	0.394525	1						6.089	88.295	0.817259	1	1		1			6.269
		8.031	80.772	0.584377	1						4.317	66.264	0.408782	1								8.095	122.203	1	1	1		1			4.29	74.878	0.418502	1	1		1			6.302	94.597	0.87559	1						6.518
		8.496	89.268	0.645845	1						4.802	71.066	0.438406	1								10.223	132.426	1.08366	1	1			1		6.371	81.249	0.454111	1	1		1			7.066	101.663	0.940993	1						7.198
		8.895	98.163	0.710199	1						4.287	75.353	0.464852	1								13.234	145.66	1.19195	1	1			1		7.135	88.384	0.493989	1						6.375	108.038	1	1	1		1			7.602
		9.557	107.72	0.779343	1	1		1			4.37	79.723	0.491811	1								15.88	161.54	1.3219	1	1			1		7.208	95.592	0.534275	1						9.272	117.31	1.08582	1	1		1			7.579
		10.136	117.856	0.852676	1	1		1			4.983	84.706	0.522551	1								16.998	178.538	1.461	1	1			1		7.611	103.203	0.576814	1						14.056	131.366	1.21592	1						7.372
		8.857	126.713	0.916755	1	1			1		4.784	89.49	0.552063	1										Total cells	37	16	1	8	7		6.922	110.125	0.615502	1						15.681	147.047	1.36107	1	1		1			7.372
		11.506	138.219	1	1	1		1			4.888	94.378	0.582217	1																	6.85	116.975	0.653787	1						Length (µm)	Distance from QC	Normalized	Cells	EdU +	Early	Mid	Late		6.538
		13.769	151.988	1.09962	1	1			1		4.198	98.576	0.608115	1																	7.127	124.102	0.693621	1					Initial	22.08		117.86							6.539
		15.222	167.21	1.20975	1						5.313	103.889	0.640891	1																	9.342	133.444	0.745835	1						5.098	27.178	0.230596	1						6.542
		21.644	188.854	1.36634	1						5.501	109.39	0.674826	1																	7.127	140.571	0.785668	1						4.73	31.908	0.270728	1	1		1			7.162
		28.984	217.838	1.57604	1						5.198	114.588	0.706893	1																	7.68	148.251	0.828593	1						5.12	37.028	0.314169	1						6.435
		42.84	260.678	1.88598	1						5.96	120.548	0.74366	1																	8.58	156.831	0.876547	1						4.571	41.599	0.352953	1						7.683
		74.329	335.007	2.42374	1						5.496	126.044	0.777565	1																	7.415	164.246	0.917991	1						4.23	45.829	0.388843	1						7.266
		63.845	398.852	2.88565	1						6.433	132.477	0.81725	1	1		1														7.823	172.069	0.961715	1						4.917	50.746	0.430562	1						6.034
		Length (µm)	Distance from QC	Normalized	Cells	EdU +	Early	Mid	Late		6.749	139.226	0.858884	1	1		1														6.85	178.919	1	1						5.051	55.797	0.473418	1						8.871
	Initial	51.269		149.118							8.305	147.531	0.910118	1																	8.511	187.43	1.04757	1						4.774	60.571	0.513923	1						11.527
		5.551	56.82	0.381041	1						6.442	153.973	0.949858	1																	10.104	197.534	1.10404	1						5.951	66.522	0.564415	1						Length (µm)
		4.447	61.267	0.410863	1						8.128	162.101	1	1																	Length (µm)	Distance from QC	Normalized	Cells	EdU +	Early	Mid	Late		5.812	72.334	0.613728	1					Initial	26.183
		5.209	66.476	0.445795	1	1	1				14.418	176.519	1.08894	1	1			1												Initial	31.807		164.985							5.881	78.215	0.663626	1						6.303
		4.705	71.181	0.477347	1	1	1				Length (µm)	Distance from QC	Normalized	Cells	EdU +	Early	Mid	Late													4.843	36.65	0.222141	1	1	1				5.535	83.75	0.710589	1						5.845
		5.166	76.347	0.511991	1					Initial	23.418		146.194																		5.258	41.908	0.254011	1						6.642	90.392	0.766944	1						5.086
		5.537	81.884	0.549122	1						5.613	29.031	0.198579	1																	6.089	47.997	0.290917	1						7.057	97.449	0.82682	1						4.982
		4.31	86.194	0.578025	1	1		1			5.086	34.117	0.233368	1																	5.881	53.878	0.326563	1						7.265	104.714	0.888461	1						4.429
		5.26	91.454	0.6133	1	1		1			5.193	39.31	0.268889	1	1		1														3.529	57.407	0.347953	1						6.227	110.941	0.941295	1						4.359
		6.649	98.103	0.657888	1						6.131	45.441	0.310827	1	1	1															2.909	60.316	0.365585	1						6.919	117.86	1	1						4.151
		5.127	103.23	0.692271	1						3.535	48.976	0.335007	1																	4.235	64.551	0.391254	1						7.196	125.056	1.06106	1	1		1			4.497
		5.95	109.18	0.732172	1	1			1		5.19	54.166	0.370508	1																	3.189	67.74	0.410583	1						7.889	132.945	1.12799	1	1			1		5.418
		4.861	114.041	0.76477	1	1			1		6.23	60.396	0.413122	1																	3.531	71.271	0.431985	1	1		1			9.479	142.424	1.20842	1						5.364
		5.578	119.619	0.802177	1	1			1		7.283	67.679	0.46294	1																	3.953	75.224	0.455944	1	1		1					Total cells	58	21	3	14	4		4.29
		5.404	125.023	0.838417	1	1			1		6.076	73.755	0.504501	1																	4.636	79.86	0.484044	1	1	1													3.484
		7.622	132.645	0.88953	1	1			1		5.343	79.098	0.541048	1	1			1													4.43	84.29	0.510895	1															4.437
		7.892	140.537	0.942455	1						6.068	85.166	0.582555	1																	4.43	88.72	0.537746	1															4.636
		8.581	149.118	1	1						5.17	90.336	0.617919	1																	4.913	93.633	0.567524	1															4.364
		14.11	163.228	1.09462	1						5.548	95.884	0.655868	1																	4.571	98.204	0.59523	1															3.875
		13.907	177.135	1.18788	1	1		1			7.168	103.052	0.704899	1																	4.843	103.047	0.624584	1															5.074
		16.527	193.662	1.29872	1	1		1			4.983	108.035	0.738984	1	1		1														4.774	107.821	0.65352	1															5.487
		19.275	212.937	1.42798	1	1	1				4.566	112.601	0.770216	1	1		1														5.397	113.218	0.686232	1															5.089
		21.651	234.588	1.57317	1						7.031	119.632	0.81831	1	1			1													5.051	118.269	0.716847	1															5.428
		31.375	265.963	1.78357	1	1	1				8.161	127.793	0.874133	1	1			1													5.397	123.666	0.749559	1															4.687
		35.33	301.293	2.0205	1						8.308	136.101	0.930962	1	1			1													5.674	129.34	0.78395	1															4.585
		38.703	339.996	2.28005	1						10.093	146.194	1	1	1			1													6.573	135.913	0.82379	1															5.197
		57.896	397.892	2.6683	1						11.702	157.896	1.08004	1																	7.403	143.316	0.868661	1															6.366
		Length (µm)	Distance from QC	Normalized	Cells	EdU +	Early	Mid	Late		11.793	169.689	1.16071	1																	7.273	150.589	0.912744	1															7.957
	Initial	39.548		140.979							15.175	184.864	1.26451	1																	6.988	157.577	0.955099	1	1		1												8.441
		6.389	45.937	0.325843	1						Length (µm)	Distance from QC	Normalized	Cells	EdU +	Early	Mid	Late													7.408	164.985	1	1	1		1												8.441
		6.244	52.181	0.370133	1					Initial	25.408		154.83																		9.137	174.122	1.05538	1															8.106
		4.982	57.163	0.405472	1						4.364	29.772	0.192288	1																	10.518	184.64	1.11913	1															7.201
		3.321	60.484	0.429028	1						3.736	33.508	0.216418	1																	11.772	196.412	1.19048	1															7.749
		4.034	64.518	0.457643	1						4.882	38.39	0.247949	1																	10.321	206.733	1.25304	1															4.638
		4.999	69.517	0.493102	1						5.924	44.314	0.286211	1	1			1													10.525	217.258	1.31683	1															6.851
		7.056	76.573	0.543152	1						5.293	49.607	0.320397	1	1			1													11.496	228.754	1.38651	1															9.555
		8.122	84.695	0.600763	1						5.422	55.029	0.355416	1																	14.139	242.893	1.47221	1	1		1
		6.505	91.2	0.646905	1						6.655	61.684	0.398398	1																			Total cells	82	18	3	12	3
		4.755	95.955	0.680633	1						7.283	68.967	0.445437	1
		4.737	100.692	0.714234	1						7.133	76.1	0.491507	1
		8.305	108.997	0.773144	1						7.634	83.734	0.540813	1
		10.11	119.107	0.844856	1	1			1		6.23	89.964	0.58105	1
		10.932	130.039	0.9224	1						6.869	96.833	0.625415	1
		10.94	140.979	1	1						5.358	102.191	0.660021	1
		12.461	153.44	1.08839	1						6.131	108.322	0.699619	1	1	1
		Length (µm)	Distance from QC	Normalized	Cells	EdU +	Early	Mid	Late		7.475	115.797	0.747898	1	1	1
	Initial	36.631		142.026							5.401	121.198	0.782781	1	1		1
		5.675	42.306	0.297875	1						5.857	127.055	0.82061	1	1		1
		5.425	47.731	0.336072	1						9.246	136.301	0.880327	1
		4.161	51.892	0.36537	1						9.864	146.165	0.944035	1	1		1
		6.233	58.125	0.409256	1						8.665	154.83	1	1	1		1
		7.217	65.342	0.460071	1	1			1		14.79	169.62	1.09552	1
		5.976	71.318	0.502147	1	1		1			19.936	189.556	1.22428	1
		5.809	77.127	0.543048	1	1		1			Length (µm)	Distance from QC	Normalized	Cells	EdU +	Early	Mid	Late
		5.892	83.019	0.584534	1					Initial	29.164		154.025
		5.15	88.169	0.620795	1						5.708	34.872	0.226405	1	1		1
		5.441	93.61	0.659105	1	1		1			4.36	39.232	0.254712	1	1		1
		5.535	99.145	0.698076	1	1		1			4.675	43.907	0.285064	1	1		1
		5.812	104.957	0.738998	1						3.012	46.919	0.304619	1	1		1
		5.827	110.784	0.780026	1						4.06	50.979	0.330979	1	1			1
		12.547	123.331	0.868369	1						4.675	55.654	0.361331	1	1			1
		8.866	132.197	0.930794	1						3.949	59.603	0.38697	1
		9.829	142.026	1	1						3.632	63.235	0.41055	1
		14.415	156.441	1.1015	1	1		1			3.01	66.245	0.430093	1
				Total cells	105	30	5	15	10		4.163	70.408	0.457121	1
											2.7	73.108	0.47465	1
											3.026	76.134	0.494296	1
											2.935	79.069	0.513352	1	1	1
											2.906	81.975	0.532219	1	1	1
											3.736	85.711	0.556475	1	1	1
											2.698	88.409	0.573991	1	1	1
											3.84	92.249	0.598922	1	1			1
											3.141	95.39	0.619315	1	1			1
											4.112	99.502	0.646012	1
											3.704	103.206	0.67006	1
											4.641	107.847	0.700192	1
											5.525	113.372	0.736062	1
											4.256	117.628	0.763694	1
											4.151	121.779	0.790644	1
											5.682	127.461	0.827534	1	1	1
											5.712	133.173	0.864619	1	1	1
											5.509	138.682	0.900386	1	1	1
											6.155	144.837	0.940347	1	1	1
											9.188	154.025	1	1
											11.226	165.251	1.07288	1
											12.766	178.017	1.15577	1	1		1
											17.747	195.764	1.27099	1
													Total cells	128	45	14	18	13
[truncated: 39 more columns]

[truncated: 7 more sheets: Fig 4b_S phase progression, Fig 4c and d_root growth_Aphi, Fig 4 Suppl_root growth_HU, Fig 5 Suppl_RAD51 BRCA1 exp, Fig 5a_RHF, Fig 5b Fig 6 Supp _K27me1-K9me2, Fig 5e_TE exprssion]
